# Supplementary material for: Short- and Long-Term Chest-CT Findings after Recovery from COVID-19: A Systematic Review and Meta-Analysis
Source: Diagnostics (Basel). 2024 Mar 14;14(6):621. doi: 10.3390/diagnostics14060621 (PMC10969005; doi:10.3390/diagnostics14060621)
Supplement: Supplementary file 1 [file diagnostics-14-00621-s001.zip]

Archive with 1 entries (1 files):
- diagnostics-2893222-supplementary.pdf
